# Supplementary material for: Cardiac Function and Serum Biomarkers throughout Staged Fontan Palliation: A Prospective Observational Study
Source: J Cardiovasc Dev Dis. 2023 Jul 7;10(7):289. doi: 10.3390/jcdd10070289 (PMC10380373; doi:10.3390/jcdd10070289)
Supplement: Supplementary file 1 [file jcdd-10-00289-s001.zip]

Archive with 1 entries (1 files):
- jcdd-2418131-supplementary.docx
